# Supplementary material for: At-Home Foscarnet Administration in Patients with Cytomegalovirus Infection Post-Allogeneic Stem Cell Transplantation: A Unicentric, Safe, and Feasible Program
Source: Pharmaceuticals (Basel). 2023 Dec 18;16(12):1741. doi: 10.3390/ph16121741 (PMC10748136; doi:10.3390/ph16121741)
Supplement: Supplementary file 1 [file pharmaceuticals-16-01741-s001.zip]

Archive with 1 entries (1 files):
- pharmaceuticals-2751746-supplementary.pdf
